# Supplementary material for: Decode the Stable Cell Communications Based on Neuropeptide-Receptors Network in 36746 Tumor Cells
Source: Biomedicines. 2021 Dec 22;10(1):14. doi: 10.3390/biomedicines10010014 (PMC8773225; doi:10.3390/biomedicines10010014)
Supplement: Supplementary file 1 [file biomedicines-10-00014-s001.zip]

Archive with 6 entries (5 files):
- Supp/
- Supp/FigureS1_39TCGApan_oncoprint.pdf
- Supp/TableS1_NP2receptor.xlsx
- Supp/TableS2_module.xlsx
- Supp/TableS3_70dataset.xlsx
- Supp/TableS4_TCGApanCancer_mut_freq.xlsx
