# Supplementary material for: Decode the Stable Cell Communications Based on Neuropeptide-Receptors Network in 36746 Tumor Cells
Source: Biomedicines. 2021 Dec 22;10(1):14. doi: 10.3390/biomedicines10010014 (PMC8773225; doi:10.3390/biomedicines10010014)
Supplement: Supplementary file 1 [file biomedicines-10-00014-s001.zip › Supp/TableS2_module.xlsx]

## Sheet: Sheet1
Gene	Module
MRGPRX1	Module1
OPRM1	Module1
PENK	Module1
PDYN	Module1
OGFR	Module1
UCN	Module1
IL10RB	Module1
CRH	Module1
CRHR1	Module1
UCN2	Module1
CRHR2	Module1
UCN3	Module1
AGRP	Module1
PPY	Module1
FAP	Module1
NPY	Module1
SDC3	Module1
NPY2R	Module1
NPY1R	Module1
NPY5R	Module1
PYY	Module1
PRLHR	Module1
PTH1R	Module1
PTH2	Module1
PRLH	Module1
PTH	Module1
PTH2R	Module1
PTHLH	Module1
OPRD1	Module1
MC3R	Module1
MC2R	Module1
MC5R	Module1
POMC	Module1
MC4R	Module1
OPRK1	Module1
MC1R	Module1
NPFFR1	Module1
NPFF	Module1
HCRT	Module1
HCRTR1	Module1
NPFFR2	Module1
NPVF	Module1
HCRTR2	Module1
NPY4R	Module1
RAMP3	Module2
GHRL	Module2
VIPR1	Module2
MLN	Module2
GPR39	Module2
MLNR	Module2
GHRHR	Module2
GHRH	Module2
SCT	Module2
SCTR	Module2
ADCYAP1R1	Module2
VIPR2	Module2
ADCYAP1	Module2
VIP	Module2
RAMP1	Module2
IAPP	Module2
CALCB	Module2
ADM	Module2
CALCR	Module2
CALCA	Module2
ADM2	Module2
GPR182	Module2
CALCRL	Module2
RAMP2	Module2
SSTR1	Module2
SSTR5	Module2
CORT	Module2
GHSR	Module2
SST	Module2
SSTR4	Module2
SSTR2	Module2
SSTR3	Module2
MRGPRX2	Module2
NPPA	Module2
NPR3	Module2
NPR1	Module2
NPR2	Module2
NPPB	Module2
NPPC	Module2
BDKRB2	Module3
PLAUR	Module3
BDKRB1	Module3
GPR135	Module3
CD93	Module3
ITGB2	Module3
ITGAM	Module3
RXFP4	Module3
KNG1	Module3
GP1BA	Module3
SDC2	Module3
RXFP2	Module3
RLN1	Module3
RXFP1	Module3
RLN3	Module3
INSL3	Module3
RLN2	Module3
RXFP3	Module3
IGF2	Module4
LEPR	Module4
IGF1R	Module4
IGF2R	Module4
LEP	Module4
LRP2	Module4
INS	Module4
IGF1	Module4
INSR	Module4
GIP	Module4
GIPR	Module4
DPP4	Module4
NAMPT	Module4
MAS1	Module4
AGTR1	Module4
AGT	Module4
AGTR2	Module4
