# Supplementary material for: Decode the Stable Cell Communications Based on Neuropeptide-Receptors Network in 36746 Tumor Cells
Source: Biomedicines. 2021 Dec 22;10(1):14. doi: 10.3390/biomedicines10010014 (PMC8773225; doi:10.3390/biomedicines10010014)
Supplement: Supplementary file 1 [file biomedicines-10-00014-s001.zip › Supp/TableS3_70dataset.xlsx]

## Sheet: 70dataset
Dataset ID	Authors and Journal	Cancer Type	Number of Cell	Cell Description
GSE113660	Chen W. Genome Biol. 2018 (Rh41)	Alveolar rhabdomyosarcoma	6875	Cell Line: Rh41
DRP003981	Yukie Kashima. Scientific Report. 2018 (H1650)	Bronchoalveolar carcinoma	96	Cell Line: H1650
GSE100694	Booth CAG.2018.Cancer Cell (ALL Cell Lines)	Acute lymphoblastic leukemia	24	Cell Line: LOUCY/JURKAT
GSE65525	Klein AM. Cell. 2015 (K562)	Chronic myelogenous leukemia	1192	Cell Line: K562
GSE98734	Attar M. Sci Rep. 2018 (K562)	Chronic myelogenous leukemia	267	Cell Line: K562
GSE76312	Giustacchini A. Nat Med. 2017 (K562)	Chronic myelogenous leukemia	91	Cell Line: K562
GSE68596	Kind J. Cell. 2015 (KBM7)	Chronic myelogenous leukemia	81	Cell Line: KBM7
GSE85534	Guillaumet-Adkins A. Genome Biol. 2017 (K562)	Chronic myelogenous leukemia	81	Cell Line: K562
GSE81861	Li H. Nat Genet. 2017 (K562)	Chronic myelogenous leukemia	73	Cell Line: K562
GSE94979	Aarts M. Genes Dev. 2017 (K562)	Chronic myelogenous leukemia	50	Cell Line: K562
GSE51254	Wu AR. Nat Methods. 2014 (HCT-116)	Colorectal cancer	99	Cell Line: HCT-116
GSE81861	Li H. Nat Genet. 2017 (HCT-116)	Colorectal cancer	51	Cell Line: HCT-116
GSE106202	Arindam Banerjee. Oncotarget. 2018 (MDA-MB-231 )	Breast cancer	617	Cell Line: MDA-MB-231
GSE80297	Hafner M.Nat Methods.2016 (BRCA Cell Lines)	Breast cancer	87	Cell Line: BT20/MCF-10A /SKBR3
GSE91395	Yeakley JM. PLoS One. 2017 (MCF-7)	Breast cancer	45	Cell Line: MCF-7
GSE91395	Yeakley JM. PLoS One. 2017 (MDA-MB-231)	Breast cancer	33	Cell Line: MDA-MB-231
ERP020478	Aaron TL Lun. Nucleic Acids Res. 2018 (Hela)	Cervix cancer	126	Cell Line: Hela
GSE101519	Hennig BP. G3 (Bethesda). 2018 (Hela)	Cervix cancer	42	Cell Line: Hela
GSE57872	Patel AP. Science. 2014 (GBM Cell Lines)	Glioblastoma	177	Cell Line: GSC/DGC
GSE102130	Filbin MG.Science. 2018 (Cell Culture)	Glioma	696	Cell Line: Cell culture
GSE90683	Boeva V. Nat Genet 2017 (Cell Line)	Neuroblastoma	36	Cell Line: Neuroblastoma cell line
GSE81812	Ling Yang. 2018 (KYSE-180 )	Esophageal squamous cell carcinoma	314	Cell Line: KYSE-180
GSE103866	Zheng H. Hepatology. 2018 (HuH-7)	Hepatocellular carcinoma	55	Cell Line: HuH-7
GSE103866	Zheng H. Hepatology. 2018 (HuH-1)	Hepatocellular carcinoma	43	Cell Line: HuH-1
DRP001358	Suzuki A. Genome Biol. 2015 (LC-2/ad)	Lung adenocarcinoma	245	Cell Line: LC-2/ad
DRP003337	Tsukasa Kouno.biorxiv. 2018 (A549)	Lung adenocarcinoma	218	Cell Line: A549
DRP003981	Yukie Kashima. Scientific Report. 2018 (II18)	Lung adenocarcinoma	96	Cell Line: II18
GSE81861	Li H. Nat Genet. 2017 (A594)	Lung adenocarcinoma	74	Cell Line: A549
GSE69405	Kim KT. Genome Biol. 2015 (H358)	Lung adenocarcinoma	50	Cell Line: H358
DRP001358	Suzuki A. Genome Biol. 2015 (PC-9)	Lung adenocarcinoma	46	Cell Line: PC-9
DRP001358	Suzuki A. Genome Biol. 2015 (VMRC-LCD)	Lung adenocarcinoma	46	Cell Line: VMRC-LCD
DRP003981	Yukie Kashima. Scientific Report. 2018 (PC-9)	Non-small cell lung cancer	164	Cell Line: PC-9
DRP003981	Yukie Kashima. Scientific Report. 2018 (H1975)	Non-small cell lung cancer	96	Cell Line: H1975
DRP003981	Yukie Kashima. Scientific Report. 2018 (H2228)	Non-small cell lung cancer	96	Cell Line: H2228
GSE81861	Li H. Nat Genet. 2017 (H1437)	Non-small cell lung cancer	47	Cell Line: H1437
GSE99305	Shah F. Mol Oncol. 2017 (Cell Line)	Pancreatic ductal adenocarcinoma	96	Cell Line: Pancreatic ductal adenocarcinoma cell lines
GSE99795	Horning AM. Cancer Res. 2018 (LNCaP)	Prostate cancer	144	Cell Line: LNCaP
GSE67980	Miyamoto DT. Science. 2015 (Cell Lines)	Prostate cancer	30	Cell Line: DU145/LNCaP/PC3/VCaP
GSE99330	Torre EA. Cell Syst. 2018 (WM989)	Melanoma	575	Cell Line: WM989
GSE97681	Shaffer SM. Nature. 2017 (WM983B)	Melanoma	86	Cell Line: WM983B
GSE97681	Shaffer SM. Nature. 2017 (WM989)	Melanoma	36	Cell Line: WM989
E-MTAB-6142	Karlsson J. J Mol Biol. 2017 (MLS 1765-92)	Myxoid liposarcoma	96	Cell Line: MLS 1765-92
GSE65364	Hou Y. Cell Res. 2016 (Liver)	Hepatocellular carcinoma	26	Tissue: Liver
E-MTAB-2672	Lynn Quek.2016 (Bone marrow)	Acute myeloid leukemia	24	Tissue: Bone marrow
GSE83142	Ebinger S. Cancer Cell. 2016 (PDX)	Acute lymphoblastic leukemia	172	PDX
GSE110499	Fan J. Genome Res. 2018 (Bone marrow_10X)	Acute myeloid leukemia	1139	Tissue: Bone marrow
GSE110499	Fan J. Genome Res. 2018 (Bone marrow_Smart)	Acute myeloid leukemia	165	Tissue: Bone marrow
GSE83533	Li S. Nat Med. 2016 (Bone marrow)	Acute myeloid leukemia	96	Tissue: Bone marrow
GSE76312	Giustacchini A. Nat Med. 2017 (Bone marrow)	Chronic myelogenous leukemia	1877	Tissue: Bone marrow
GSE81861	Li H. Nat Genet. 2017 (Colon)	Colorectal cancer	290	Tissue: Colon
GSE77308	Braune EB. Stem Cell Reports. 2016 (PDX)	Breast cancer	369	PDX
GSE75688	Chung W. Nat Commun. 2017 (Breast)	Breast cancer	317	Tissue: Breast
GSE75367	Jordan NV. Nature. 2016 (CTC)	Breast cancer	70	CTC
GSE86978	Aceto N. Mol Cancer Res. 2018 (CTC)	Breast cancer	32	CTC
GSE84465	Darmanis S. Cell Rep. 2017 (Brain)	Glioblastoma	991	Tissue: Brain
GSE57872	Patel AP. Science. 2014 (Brain)	Glioblastoma	623	Tissue: Brain
GSE102130	Filbin MG.Science. 2018 (Brain)	Glioma	2259	Tissue: Brain
GSE102130	Filbin MG.Science. 2018 (PDX)	Glioma	167	PDX
GSE103224	Yuan J. bioRxiv. 2018 (Brain)	High-grade glioma	2772	Tissue: Brain
GSE70630	Tirosh I. Nature. 2016 (Brain)	Oligodendroglioma	4043	Tissue: Brain
GSE103322	Puram SV. Cell. 2017 (Oral Cavity)	Head and neck cancer	2105	Tissue: Oral Cavity and lymph node
GSE73121	Kim KT. Genome Biol. 2016 (PDX)	Renal cell carcinoma	83	PDX
GSE73121	Kim KT. Genome Biol. 2016 (Kidney)	Renal cell carcinoma	35	Tissue: Kidney
GSE69405	Kim KT. Genome Biol. 2015 (PDX)	Lung adenocarcinoma	126	PDX
GSE85534	Guillaumet-Adkins A. Genome Biol. 2017 (PDX_LUAD)	Lung adenocarcinoma	42	PDX
E-MTAB-6149	Lambrechts D. Nat Med. 2018 (Lung)	Non-small cell lung cancer	3524	Tissue: Lung
GSE85534	Guillaumet-Adkins A. Genome Biol. 2017 (PDX_OV)	Ovarian carcinoma	244	PDX
GSE67980	Miyamoto DT. Science. 2015 (CTC)	Prostate cancer	117	CTC
GSE72056	Tirosh I. Science. 2016 (Skin)	Melanoma	1257	Tissue: Skin
GSE81383	Gerber T. Oncotarget. 2017 (Skin)	Melanoma	307	Tissue: Skin
