# Supplementary material for: Decode the Stable Cell Communications Based on Neuropeptide-Receptors Network in 36746 Tumor Cells
Source: Biomedicines. 2021 Dec 22;10(1):14. doi: 10.3390/biomedicines10010014 (PMC8773225; doi:10.3390/biomedicines10010014)
Supplement: Supplementary file 1 [file biomedicines-10-00014-s001.zip › Supp/TableS4_TCGApanCancer_mut_freq.xlsx]

## Sheet: TableS4_TCGApanCancer_mut_freq
Gene Symbol	Num Samples Altered	Percent Samples Altered
KNG1	690	0.06
NRXN1	595	0.05
LRP5	529	0.05
NRXN3	452	0.04
SDC2	437	0.04
LRP6	395	0.04
IGF1R	386	0.04
AGTR1	376	0.03
AGT	356	0.03
LEPR	339	0.03
GAL	329	0.03
INSR	318	0.029
EDNRB	256	0.023
ADM2	234	0.021
CALCRL	222	0.02
NXPH1	221	0.02
MC1R	211	0.019
EDN1	191	0.017
NAMPT	186	0.017
ERAP1	183	0.017
KREMEN1	176	0.016
RAMP1	165	0.015
PLAUR	164	0.015
EDNRA	161	0.015
DKK2	155	0.014
LEP	141	0.013
DKK1	136	0.012
SDC3	131	0.012
OPRD1	129	0.012
KREMEN2	122	0.011
POMC	110	0.01
IL10RB	106	0.01
IGF1	101	0.009
NUCB2	101	0.009
UCN2	100	0.009
RAMP2	95	0.009
AGRP	91	0.008
ADM	87	0.008
GALR3	87	0.008
